# Supplementary material for: Mathematical Modeling of Remdesivir to Treat COVID-19: Can Dosing Be Optimized?
Source: Pharmaceutics. 2021 Jul 31;13(8):1181. doi: 10.3390/pharmaceutics13081181 (PMC8400702; doi:10.3390/pharmaceutics13081181)
Supplement: Supplementary file 1 [file pharmaceutics-13-01181-s001.zip]

Archive with 1 entries (1 files):
- pharmaceutics-1279978-supplementary.pdf
